# Supplementary material for: Convergence between Cardiometabolic and Infectious Diseases in Adults from a Syndemic Perspective: A Scoping Review
Source: Trop Med Infect Dis. 2024 Aug 26;9(9):196. doi: 10.3390/tropicalmed9090196 (PMC11435530; doi:10.3390/tropicalmed9090196)
Supplement: Supplementary file 1 [file tropicalmed-09-00196-s001.zip]

Archive with 1 entries (1 files):
- tropicalmed-3121678-supplementary.pdf
